# Supplementary material for: The ant genus Carebara Westwood in the Arabian Peninsula (Hymenoptera, Formicidae)
Source: Zookeys. 2013 Dec 2;(357):67–83. doi: 10.3897/zookeys.357.5946 (PMC3867170; doi:10.3897/zookeys.357.5946)
Supplement: XML Treatment for Carebara arabica [file zookeys.357.5946-treatment1.xml]

<!DOCTYPE tp:taxon-treatment
  PUBLIC "-//TaxonX//DTD Taxonomic Treatment Publishing DTD v0 20100105//EN" "tax-treatment-NSO.dtd">
<tp:taxon-treatment xmlns:tp="http://www.plazi.org/taxpub"><tp:treatment-meta><mixed-citation publication-type="journal"><person-group><name><surname>Sharaf</surname><given-names>Mostafa R.</given-names></name><name><surname>Aldawood</surname><given-names>Abdulrahman S.</given-names></name></person-group><article-title>The ant genus <italic>Carebara</italic> Westwood in the Arabian Peninsula (Hymenoptera, Formicidae)</article-title><source>Zookeys</source><day>2</day><month>12</month><year>2013</year><volume>2013</volume><issue>357</issue><fpage>67</fpage><lpage>83</lpage><pub-id pub-id-type="doi">10.3897/zookeys.357.5946</pub-id></mixed-citation></tp:treatment-meta><tp:nomenclature><tp:taxon-name>
                        <tp:taxon-name-part taxon-name-part-type="genus">Carebara</tp:taxon-name-part>
                        <tp:taxon-name-part taxon-name-part-type="species">arabica</tp:taxon-name-part>
                        <object-id xmlns:xlink="http://www.w3.org/1999/xlink" xlink:type="simple">http://species-id.net/wiki/Carebara_arabica</object-id>
                    </tp:taxon-name><tp:taxon-authority>(Collingwood &amp; van Harten, 2001)</tp:taxon-authority><xref ref-type="fig" rid="F1">Figs 1</xref><xref ref-type="fig" rid="F2">–6</xref><tp:nomenclature-citation-list><tp:nomenclature-citation><tp:taxon-name>Oligomyrmex arabica</tp:taxon-name><comment> Collingwood &amp; van Harten, 2001: 564, figs 2–4 (s. w.). <bold>Neotype</bold> major worker. SAUDI ARABIA, Almajardah, Wadi Khat, 10.xi.2012, <named-content xmlns:xlink="http://www.w3.org/1999/xlink" content-type="dwc:verbatimCoordinates" xlink:type="simple">19.08913°N, 41.97126°E</named-content>, 513 m, by leaf litter sifting (M. R. Sharaf leg) (KSMA) (<ext-link xmlns:xlink="http://www.w3.org/1999/xlink" ext-link-type="uri" xlink:href="http://www.antweb.org/specimen.do?name=CASENT0906367" xlink:type="simple">CASENT0906367</ext-link>). Holotype major worker, YEMEN, Al Kawd (misspelled AI Kowd), <named-content xmlns:xlink="http://www.w3.org/1999/xlink" content-type="dwc:verbatimCoordinates" xlink:type="simple">13.088622°, 45.364722°</named-content>, viii.1999, in light-trap, (van Harten &amp; Al Haruri), paratypes, 7 minor workers, same data as holotype [not in WMLC, all presumably lost]. Combination in <italic><tp:taxon-name>Carebara</tp:taxon-name></italic>: new combination (unpublished) (<xref ref-type="bibr" rid="B7">Bolton 2012</xref>).</comment></tp:nomenclature-citation><tp:nomenclature-citation><tp:taxon-name>Carebara abuhurayri</tp:taxon-name><comment> Sharaf &amp; Aldawood, in <xref ref-type="bibr" rid="B1">Aldawood et al. 2011</xref>: 63, figs 1–12 (w). Holotype minor worker, SAUDI ARABIA, Al Bahah, Al Mukhwah, Zei Ein Archaeological Village (sometimes written Dhi Ain archaeological village), <named-content xmlns:xlink="http://www.w3.org/1999/xlink" content-type="dwc:verbatimCoordinates" xlink:type="simple">19.91667°N, 41.43333°E</named-content>, 741 m., 18.v.2010 (M. R. Sharaf Leg.), paratypes, 7 minor workers, same data as the holotype (KSMA) [examined]. Syn. n.</comment></tp:nomenclature-citation></tp:nomenclature-citation-list></tp:nomenclature><tp:treatment-sec sec-type="Additional material"><title>Additional material.</title><p>(3 major workers, 5 minor workers (<ext-link xmlns:xlink="http://www.w3.org/1999/xlink" ext-link-type="uri" xlink:href="http://www.antweb.org/specimen.do?name=CASENT0906368" xlink:type="simple">CASENT0906368</ext-link>)) same data as the neotype; 6 major workers, 6 minor workers, SAUDI ARABIA, Wadi Bagara, 10.xi.2012, <named-content xmlns:xlink="http://www.w3.org/1999/xlink" content-type="dwc:verbatimCoordinates" xlink:type="simple">18.79287°N, 42.01857°E</named-content>, 436m, by leaf litter sifting (M. R. Sharaf leg.); 1 major worker, 9 minor workers, SAUDI ARABIA, Wadi Aljora, near Abadan, 12.xi.2012, <named-content xmlns:xlink="http://www.w3.org/1999/xlink" content-type="dwc:verbatimCoordinates" xlink:type="simple">17.29263°N, 43.07010°E</named-content>, 465 m, by leaf litter sifting (M. R. Sharaf leg.); 12 minor workers, SAUDI ARABIA, Fayfa, Agriculture Research Station, 6.iv.2013, <named-content xmlns:xlink="http://www.w3.org/1999/xlink" content-type="dwc:verbatimCoordinates" xlink:type="simple">17.28671°N, 43.14390°E</named-content>, 879m, (M. R. Sharaf leg.); 5 minor workers,SAUDI ARABIA, Fayfa, Agriculture Research Station, 5.iv.2013, <named-content xmlns:xlink="http://www.w3.org/1999/xlink" content-type="dwc:verbatimCoordinates" xlink:type="simple">17.28671°N, 43.14390°E</named-content>, 879m, (M. R. Sharaf leg.) <bold>[KSMA]</bold>; 1 major worker, SAUDI ARABIA, Al Bahah, Al Mukhwah, Zei Ein Archaeological Village, <named-content xmlns:xlink="http://www.w3.org/1999/xlink" content-type="dwc:verbatimCoordinates" xlink:type="simple">19.9294°N, 41.4417°E</named-content>, 741 m., 15.v.2011, (M. R. Sharaf Leg.); 1 major worker, SAUDI ARABIA, Al Bahah, Al Mukhwah, Dhi Ain Archaeological Village, <named-content xmlns:xlink="http://www.w3.org/1999/xlink" content-type="dwc:verbatimCoordinates" xlink:type="simple">19.928°N, 41.4419°E</named-content> ±50 m, 735 m., (B. L. Fisher Leg.), 23.ix.2011, Coll. Code BLF27577 <bold>[CASC]</bold>.</p></tp:treatment-sec><tp:treatment-sec sec-type="Description"><title>Description.</title><p><bold>Neotype major worker.</bold> TL 2.45, HL 0.71, HW 0.52, SL 0.26, ML 0.59, PRW 0.35, PL 0.15, PW 0.17, PPL 0.12, PPW 0.21, SI 50, CI 73.</p><p><bold>Major workers.</bold> TL 1.77-2.76, HL 0.56-0.72, HW 0.44-0.52, SL 0.22-0.28, ML 0.49-0.63, PRW 0.29-0.35, PL 0.12-0.19, PW 0.12-0.17, PPL 0.11-0.18, PPW 0.14-0.25, SI 48-64, CI 69-80 (N=10).</p><p>Holotype major worker: TL 2.53, HL 0.75, HW 0.36, SL 0.63 (<xref ref-type="bibr" rid="B11">Collingwood and van Harten 2001</xref>) [Presumably lost]. (In the original description, the HW and SL for major are given wrongly as 0.36 and 0.63 respectively, from the illustration they would be ca. HW 0.55 and SL 0.30).</p><p><bold>Major worker.</bold> (<xref ref-type="fig" rid="F1">Figs 1–3</xref>) Headrectangular (HL ~ 1.38 × HW) with strongly concave posterior margin and straight parallel sides; mandibles smooth and shining; masticatory margin armed with five teeth; eyes with a single oval ommatidium; anterior clypeal margin shallowly concave; antennae ten segmented with a two segmented club; scapes very short (mean SI = 54); posterior margin of head transversally carinate and posterior corners with a pair of outgrowths, appearing as blunt teeth in lateral view. Promesonotum strongly convex; metanotal area with apparent vestigial wing bases; metanotal groove deep; propodeal spines blunt, short and broadly based; petiole distinctly broader than long in dorsal view. Postpetiole clearly broader than long and broader than petiole in dorsal view. Gaster smooth and shining. Sculpture: cephalic dorsum and area in front of eyes finely densely regularly longitudinally rugulose; the ground-sculpture a fine, dense, conspicuous granulation; lateral cephalic dorsum from the posterior margin of eyes to posterior margin of head faintly and densely granulate; promesonotum smooth and shining; anepisternum smooth and shining; katepisternum and propodeum densely, transversely and conspicuously reticulate-punctate; petiole densely irregularly reticulate; postpetiole dorsum smooth and shining. Pilosity: head hairs long and sparse; petiole with two pairs of long backward directed hairs; postpetiole with three pairs of long hairs; gaster with few scattered long suberect hairs and abundant subdecumbent short hairs. Colour:concolorous brownish.</p><fig id="F1" position="float" orientation="portrait"><label>Figures 1–3.</label><caption><p><italic><tp:taxon-name>Carebara arabica</tp:taxon-name></italic>, major worker. <bold>1</bold> body in profile <bold>2</bold> body in dorsal view <bold>3</bold> head in full-face view (<ext-link xmlns:xlink="http://www.w3.org/1999/xlink" ext-link-type="uri" xlink:href="http://antweb.org" xlink:type="simple">antweb.org</ext-link>, <ext-link xmlns:xlink="http://www.w3.org/1999/xlink" ext-link-type="uri" xlink:href="http://www.antweb.org/specimen.do?name=CASENT0906367" xlink:type="simple">CASENT0906367</ext-link>).</p></caption><graphic xmlns:xlink="http://www.w3.org/1999/xlink" xlink:href="ZooKeys-357-067-g001.jpg" position="float" orientation="portrait" xlink:type="simple"/></fig><p><bold>Minor workers.</bold> TL 0.99–1.13, HL 0.35–0.41, HW 0.29–0.32, SL 0.21–0.28, ML 0.31–0.34, PRW 0.17–0.19, PL 0.08–0.12, PW 0.07–0.08, PPL 0.05–0.07, PPW 0.08–09, SI 69–88, CI 74–89 (N=7).</p><p><bold>Minor worker.</bold> (<xref ref-type="fig" rid="F2">Figs 4–6</xref>) Head distinctly longer than broad (CI 74-89), with clearly convex sides and straight posterior margin; mandibles smooth and shining with relatively long yellow hairs and armed with four teeth; median portion of clypeus flat; in anterolateral view, clypeal lateral carinae strongly narrowed posteriorly between frontal lobes, then continued as a frontal triangle; eyes minute, with a single ommatidium; antennae ten segmented with a two segmented club; scapes broaden evenly from about mid-length and fail to reach head posterior margin by about one-third of the head length. Mesosoma in lateral view feebly convex; metanotal groove shallow but distinct, dorsally and laterally; propodeum obliquely angled; propodeal spiracle relatively large, circular, high and close to propodeal declivity; metapleural gland orifice prominent. Petiole longer than broad in dorsal view with short peduncle. Node of postpetiolelower than petiole and dorsally clearly convex and nearly as long as broad. Sculpture: Anterolateral sides of head very finely longitudinally striated; lower half of mesopleura, metapleura, petiole and postpetiole with areolate-rugose sculpture. Pilosity: appressed, cephalic dorsum with abundant scattered hair pits, few and short on mesosoma, petiole, postpetiole, and rare on first gastral tergite, underside of head with few short straight hairs. Clypeus with two pairs of standing hairs, central pair long and lateral pair shorter. Colour: Overall unicolorous yellow, smooth and shining.</p><fig id="F2" position="float" orientation="portrait"><label>Figures 4–6.</label><caption><p><italic><tp:taxon-name>Carebara arabica</tp:taxon-name></italic>, minor worker. <bold>4</bold> body in profile <bold>5</bold> body in dorsal view <bold>6</bold> head in full-face view, (<ext-link xmlns:xlink="http://www.w3.org/1999/xlink" ext-link-type="uri" xlink:href="http://antweb.org" xlink:type="simple">antweb.org</ext-link>, <ext-link xmlns:xlink="http://www.w3.org/1999/xlink" ext-link-type="uri" xlink:href="http://www.antweb.org/specimen.do?name=CASENT0906368" xlink:type="simple">CASENT0906368</ext-link>).</p></caption><graphic xmlns:xlink="http://www.w3.org/1999/xlink" xlink:href="ZooKeys-357-067-g002.jpg" position="float" orientation="portrait" xlink:type="simple"/></fig></tp:treatment-sec><tp:treatment-sec sec-type="Remarks"><title>Remarks.</title><p>A recent search conducted by the senior author and Tony Hunter (Curator of Entomology, WMLC) failed to locate any original type material of <italic><tp:taxon-name>Carebara arabica</tp:taxon-name></italic> at the cited depository (<xref ref-type="bibr" rid="B11">Collingwood and van Harten 2001</xref>). Identification of this species has been difficult for non-specialists due to the brief original description and illustrations not indicating important diagnostic characters. Due to the apparent loss of all type material and the brief description, a Neotype from southwestern KSA is designated above for <italic><tp:taxon-name>Carebara arabica</tp:taxon-name></italic>.</p><p>Following the definition of <xref ref-type="bibr" rid="B15">Fernández (2004)</xref>, <italic><tp:taxon-name>Carebara arabica</tp:taxon-name></italic> belongs to the <italic><tp:taxon-name>Carebara concinna</tp:taxon-name></italic> species complex that can be recognized by the following combination of characters: the minor workers are very small; the majors with massive heads; antennae nine to eleven-segmented, with a two segmented club; mandibles armed with four or five teeth; eyes present but reduced in both minor and major workers; metanotal groove distinct; propodeum armed with triangular teeth or denticles.</p></tp:treatment-sec><tp:treatment-sec sec-type="Biology"><title>Biology.</title><p><italic><tp:taxon-name>Carebara arabica</tp:taxon-name></italic> was found in Fayfa, KSA nesting in leaf litter among <italic><tp:taxon-name>Azadirachta indica</tp:taxon-name></italic> A. Juss. (<tp:taxon-name>Meliaceae</tp:taxon-name>), <italic><tp:taxon-name>Artocarpus heterophyllus</tp:taxon-name></italic> Lam (<tp:taxon-name>Moraceae</tp:taxon-name>), and <italic><tp:taxon-name>Rosadamascena</tp:taxon-name></italic> Mill. (<tp:taxon-name>Rosaceae</tp:taxon-name>) trees and coexisting with an unidentified termite species. The other nest series from Wadi Bagara was found nesting in loose soil under roots of a <tp:taxon-name>Poaceae</tp:taxon-name> and near <italic><tp:taxon-name>Acacia</tp:taxon-name></italic> and Giant Milkweed, <italic><tp:taxon-name>Calotropis procera</tp:taxon-name></italic> (Aiton)  (<tp:taxon-name>Asclepiadaceae</tp:taxon-name>). Other ants’ associates included <italic><tp:taxon-name>Paratrechina jaegerskioeldi</tp:taxon-name></italic> (Mayr, 1904); <italic><tp:taxon-name>Tapinoma melanocephalum</tp:taxon-name></italic> F., 1793, and <italic><tp:taxon-name>Cardiocondyla</tp:taxon-name></italic> sp. An interesting observation concerning a nest series from Zei Ein Archaeological Village included major workers, an uncommon phenomenon as compared to other nests found in Wadi Khat, Wadi Bagara, Wadi Aljora, and Fayfa. Two major workers were collected by digging in soil. Numerous minor workers were observed foraging above ground and exiting and entering tiny nest entrances in compacted humid clay soil. No major workers were observed foraging above ground.</p></tp:treatment-sec><ref-list><ref id="B7"><mixed-citation xmlns:xlink="http://www.w3.org/1999/xlink" xlink:type="simple"><person-group><name name-style="western"><surname>Bolton</surname><given-names>B</given-names></name></person-group> (<year>2012</year>) <source>An Online Catalogue of the Ants of the World.</source><ext-link ext-link-type="uri" xlink:href="http://www.antcat.org/" xlink:type="simple">http://www.antcat.org/</ext-link> [accessed 6.VII.2013]</mixed-citation></ref><ref id="B1"><mixed-citation xmlns:xlink="http://www.w3.org/1999/xlink" xlink:type="simple"><person-group><name name-style="western"><surname>Aldawood</surname><given-names>AS</given-names></name><name name-style="western"><surname>Sharaf</surname><given-names>MR</given-names></name><name name-style="western"><surname>Taylor</surname><given-names>B</given-names></name></person-group> (<year>2011</year>) <article-title>First record of the Myrmicine ant genus <italic>Carebara</italic> Westwood, 1840 (Hymenoptera, Formicidae) from Saudi Arabia with description of a new species, <italic>C. abuhurayri</italic> sp. n.</article-title><source>ZooKeys</source><volume>92</volume>: <fpage>61</fpage>-<lpage>69</lpage>. doi: <ext-link ext-link-type="uri" xlink:href="http://dx.doi.org/10.3897/zookeys.92.770" xlink:type="simple">10.3897/zookeys.92.770</ext-link></mixed-citation></ref><ref id="B11"><mixed-citation xmlns:xlink="http://www.w3.org/1999/xlink" xlink:type="simple"><person-group><name name-style="western"><surname>Collingwood</surname><given-names>CA</given-names></name><name name-style="western"><surname>van Harten</surname><given-names>A</given-names></name></person-group> (<year>2001</year>) <article-title>Additions to the ant fauna of Yemen. Esperiana.</article-title><source>Buchreihe zur Entomologie</source><volume>8</volume>: <fpage>559</fpage>-<lpage>568</lpage>.</mixed-citation></ref><ref id="B15"><mixed-citation xmlns:xlink="http://www.w3.org/1999/xlink" xlink:type="simple"><person-group><name name-style="western"><surname>Fernández</surname><given-names>F</given-names></name></person-group> (<year>2004</year>) <article-title>The American species of the myrmicine ant genus <italic>Carebara</italic> Westwood.</article-title><source>Caldasia</source><volume>26</volume>: <fpage>191</fpage>-<lpage>238</lpage>.</mixed-citation></ref></ref-list></tp:taxon-treatment>
