# Supplementary material for: The ant genus Carebara Westwood in the Arabian Peninsula (Hymenoptera, Formicidae)
Source: Zookeys. 2013 Dec 2;(357):67–83. doi: 10.3897/zookeys.357.5946 (PMC3867170; doi:10.3897/zookeys.357.5946)
Supplement: XML Treatment for Carebara fayrouzae [file zookeys.357.5946-treatment2.xml]

<!DOCTYPE tp:taxon-treatment
  PUBLIC "-//TaxonX//DTD Taxonomic Treatment Publishing DTD v0 20100105//EN" "tax-treatment-NSO.dtd">
<tp:taxon-treatment xmlns:tp="http://www.plazi.org/taxpub"><tp:treatment-meta><mixed-citation publication-type="journal"><person-group><name><surname>Sharaf</surname><given-names>Mostafa R.</given-names></name><name><surname>Aldawood</surname><given-names>Abdulrahman S.</given-names></name></person-group><article-title>The ant genus <italic>Carebara</italic> Westwood in the Arabian Peninsula (Hymenoptera, Formicidae)</article-title><source>Zookeys</source><day>2</day><month>12</month><year>2013</year><volume>2013</volume><issue>357</issue><fpage>67</fpage><lpage>83</lpage><pub-id pub-id-type="doi">10.3897/zookeys.357.5946</pub-id></mixed-citation></tp:treatment-meta><tp:nomenclature><tp:taxon-name>
                        <tp:taxon-name-part taxon-name-part-type="genus">Carebara</tp:taxon-name-part>
                        <tp:taxon-name-part taxon-name-part-type="species">fayrouzae</tp:taxon-name-part>
                        <object-id xmlns:xlink="http://www.w3.org/1999/xlink" content-type="zoobank" xlink:type="simple">http://zoobank.org/4E99379F-D985-4582-872A-A2B98D01F547</object-id>
                        <object-id xmlns:xlink="http://www.w3.org/1999/xlink" xlink:type="simple">http://species-id.net/wiki/Carebara_fayrouzae</object-id>
                    </tp:taxon-name><tp:taxon-authority>Sharaf</tp:taxon-authority><tp:taxon-status xmlns:xlink="http://www.w3.org/1999/xlink" xlink:type="simple">sp. n.</tp:taxon-status><xref ref-type="fig" rid="F3">Figs 7</xref><xref ref-type="fig" rid="F5">–15</xref></tp:nomenclature><tp:treatment-sec sec-type="Type material"><title>Type material.</title><p><bold>Holotype major worker.</bold> SAUDI ARABIA, Al Qatif, El Naft, Eastern Province, <named-content xmlns:xlink="http://www.w3.org/1999/xlink" content-type="dwc:verbatimCoordinates" xlink:type="simple">26.51028°N, 49.96889°E</named-content>, 30 m. 23.iii.2012 (M. R. Sharaf Leg.) (MRS0066); King Saud University Museum of Arthropods (KSMA), College of Food and Agriculture Sciences, King Saud University, Riyadh, KSA.</p><p><bold>Paratypes.</bold> 28 minor workers (<ext-link xmlns:xlink="http://www.w3.org/1999/xlink" ext-link-type="uri" xlink:href="http://www.antweb.org/specimen.do?name=CASENT0280994" xlink:type="simple">CASENT0280994</ext-link>), 16 major workers (<ext-link xmlns:xlink="http://www.w3.org/1999/xlink" ext-link-type="uri" xlink:href="http://www.antweb.org/specimen.do?name=CASENT0280975" xlink:type="simple">CASENT0280975</ext-link>), 4 queens (<ext-link xmlns:xlink="http://www.w3.org/1999/xlink" ext-link-type="uri" xlink:href="http://www.antweb.org/specimen.do?name=CASENT0906362" xlink:type="simple">CASENT0906362</ext-link>) with same locality and data as the holotype (KSMA); a single paratype specimen of minor and major workers, and queen are deposited in MHNG; NHMB; CASC; MCZC; SEMC; WMLC; BMNH; 2 minor workers, SAUDI ARABIA, Riyadh, Alhaeir, <named-content xmlns:xlink="http://www.w3.org/1999/xlink" content-type="dwc:verbatimCoordinates" xlink:type="simple">24.59214°N, 46.74522°E</named-content>, 24.iii.2009, lemon soil, Berlese funnel (Acarology lab team at Department of Plant Protection, KSU Leg.); 4 minor workers, SAUDI ARABIA, Riyadh, iii.1989, Soil fauna (no collector data); 2 minor workers, SAUDI ARABIA, N. Riyadh, Ammaryia, 5.iii.2010, <named-content xmlns:xlink="http://www.w3.org/1999/xlink" content-type="dwc:verbatimCoordinates" xlink:type="simple">24.806402°N, 46.428845°E</named-content>, 681m, Lettuce soil fauna, Berlese funnel (Acarology lab team at Department of Plant Protection, KSU Leg.) These paratypes are in KSMA; 1 minor worker, SAUDI ARABIA, Riyadh, Mezahmia, Rawdat Kharara, <named-content xmlns:xlink="http://www.w3.org/1999/xlink" content-type="dwc:verbatimCoordinates" xlink:type="simple">24.38931°N, 46.24211°E</named-content>, 712 m. 30.i.2011, (M. R. Sharaf Leg.) (CASC); 1 minor worker, SAUDI ARABIA, Riyadh, Al Rowayda, <named-content xmlns:xlink="http://www.w3.org/1999/xlink" content-type="dwc:verbatimCoordinates" xlink:type="simple">25.88016°N, 45.11563°E</named-content>, 22.ii.2009, (M. R. Sharaf Leg.) (CASC) (All are paratypes).</p></tp:treatment-sec><tp:treatment-sec sec-type="Description"><title>Description.</title><p><bold>Holotype major worker.</bold> TL 3.62, HL 1.10, HW 0.72, SL 0.37, EL 0.05, ML 0.87, PRW 0.50, PL0.20, PW 0.25, PPL 0.20, PPW 0.27, SI 51, CI 65.</p><p><bold>Paratype major workers.</bold> TL 3.27–5.00, HL 1.00–1.20, HW 0.72–0.87, SL 0.32–0.42, EL 0.05, ML0.85–1.12, PRW 0.50–0.60, PL 0.20–0.27, PW 0.22–0.30, PPL 0.20–0.27, PPW 0.27–0.40, SI 38–53, CI 65–78 (N=15).</p><p><bold>Major worker.</bold> (<xref ref-type="fig" rid="F3">Figs 7–9</xref>) Head longer than broad (HL = 1.5 × HW), with feebly concave posterior margin, rounded posterior corners and parallel sides; masticatory margin of mandibles armed with four teeth; antennae nine-segmented; antennal scapes very short; clypeus narrow and with weakly concave anterior margin; eyes very tiny (in some individuals eyes absent); ocelli absent. Mesosoma in profile with distinct promesonotal suture; promesonotum feebly concave; metanotum small and narrow; dorsal face of propodeum continuously sloping and curving into declivity without spine or angle. Petiole in dorsal view little broader than long; petiolar peduncle short; petiolar ventral process distinct. Postpetiole in dorsal view nearly twice as broad as long, with acute lateral angles. Postpetiole in profile with distinct ventral process. Sculpture: Body smooth and glossy, anterior part of head finely, longitudinally rugulose, area between meso- and metapleura finely cross-ribbed. Pilosity: Head dorsum with scattered short hairs, rest of body with longer dense, yellow hairs. Colour:Bicolored species, head and mesosoma brownish, petiole and postpetiole brownish yellow, antennae, legs and gaster clear yellow.</p><fig id="F3" position="float" orientation="portrait"><label>Figures 7–9.</label><caption><p><italic><tp:taxon-name>Carebara fayrouzae</tp:taxon-name></italic> sp. n., major worker <bold>7</bold> body in profile <bold>8</bold> body in dorsal view <bold>9</bold> head in full-face view (<ext-link xmlns:xlink="http://www.w3.org/1999/xlink" ext-link-type="uri" xlink:href="http://antweb.org" xlink:type="simple">antweb.org</ext-link>, <ext-link xmlns:xlink="http://www.w3.org/1999/xlink" ext-link-type="uri" xlink:href="http://www.antweb.org/specimen.do?name=CASENT0280975" xlink:type="simple">CASENT0280975</ext-link>).</p></caption><graphic xmlns:xlink="http://www.w3.org/1999/xlink" xlink:href="ZooKeys-357-067-g003.jpg" position="float" orientation="portrait" xlink:type="simple"/></fig><p><bold>Paratype minor workers.</bold> TL 1.66–1.94, HL 0.44–0.51, HW 0.29–0.44, SL 0.25–0.31, EL 0.007, ML0.49–0.53, PRW 0.22–0.31, PL 0.09–0.17, PW 0.09–0.14, PPL 0.07–0.09, PPW 0.09–0.12, SI 59–79, CI 78–100 (N=15).</p><p><bold>Minor worker.</bold> (<xref ref-type="fig" rid="F4">Figs 10–12</xref>) Head distinctly longer than broad, with straight posterior margin and parallel sides; masticatory margin of mandibles armed with four teeth; antennae nine-segmented; scapes when laid back from their insertions fail to reach posterior margin of head by about one third of head width; anterior clypeal margin nearly straight; eyes with only one ommatidium (absent in some individuals). Mesosoma nearly flat in profile; promesonotal suture indistinct; metanotal groove distinct; propodeal dorsum meeting declivity in a continuous curve; propodeal spiracle in profile high and located above midline of propodeum. Petiole in profile shortly pedunculate, with blunt ventral process and in dorsal view slightly longer than broad. Node of postpetiole in dorsal view clearly broader than long and in profile distinctly lower than petiolar node. Colour:Unicolorous clear yellow, hairy, smooth and moderately shining.</p><fig id="F4" position="float" orientation="portrait"><label>Figures 10–12.</label><caption><p><italic><tp:taxon-name>Carebara fayrouzae</tp:taxon-name></italic> sp. n., minor worker <bold>10</bold> body in profile <bold>11</bold> body in dorsal view <bold>12</bold> head in full-face view (<ext-link xmlns:xlink="http://www.w3.org/1999/xlink" ext-link-type="uri" xlink:href="http://antweb.org" xlink:type="simple">antweb.org</ext-link>, <ext-link xmlns:xlink="http://www.w3.org/1999/xlink" ext-link-type="uri" xlink:href="http://www.antweb.org/specimen.do?name=CASENT0280994" xlink:type="simple">CASENT0280994</ext-link>).</p></caption><graphic xmlns:xlink="http://www.w3.org/1999/xlink" xlink:href="ZooKeys-357-067-g004.jpg" position="float" orientation="portrait" xlink:type="simple"/></fig><p><bold>Paratype queens.</bold> TL 9.75–10.75, HL 1.10–1.35, HW 1.45–1.50, SL 0.60–0.90, EL 0.35-0.45, ML3.25–3.50, PL 0.50–0.75, PW 0.65–0.70, PPL 0.50–0.60, PPW 0.85–1.00, SI 40–62, CI 107–136 (N=3).</p><p><bold>Queen.</bold> (<xref ref-type="fig" rid="F5">Figs 13–15</xref>) Body enormous, notably larger than minor and major workers. Head triangular, broader than long (HW = 1.2 × HL), with straight posterior margin and strongly convex lateral margins; masticatory margin of mandibles armed with four teeth; antennae nine-segmented; antennal scapes when laid back from their insertions reach level of posterior margin of eyes; anterior clypeal margin convex, eyes large and multifaceted (about 0.27 × HW); ocelli present. Mesosoma robust, pronotum not exposed above, lying entirely beneath the mesonotum; propodeum unarmed; remaining characters modified as in myrmicine queens. Petiole in dorsal view longer than broad. Postpetiole very broadly attached to gaster and node in dorsal view distinctly broader than long. Sculpture: Anterior half of cephalic dorsum with fine longitudinal striations extend to before posterior level of eyes; median portion of clypeus, posterior half of head, mesosoma and gaster smooth and shining, petiole and postpetiole superficially and finely shagreenate. Pilosity: Whole body covered with abundant, long, yellow hairs. Colour: Uniformly black, funiculi, tibiae and tarsi blackish brown.</p><p><bold>Male.</bold> Not known.</p><fig id="F5" position="float" orientation="portrait"><label>Figures 13–15.</label><caption><p><italic><tp:taxon-name>Carebara fayrouzae</tp:taxon-name></italic> sp. n., Queen <bold>13</bold> body in profile <bold>14</bold> body in dorsal view <bold>15</bold> head in full-face view, (<ext-link xmlns:xlink="http://www.w3.org/1999/xlink" ext-link-type="uri" xlink:href="http://antweb.org" xlink:type="simple">antweb.org</ext-link>, <ext-link xmlns:xlink="http://www.w3.org/1999/xlink" ext-link-type="uri" xlink:href="http://www.antweb.org/specimen.do?name=CASENT0906362" xlink:type="simple">CASENT0906362</ext-link>).</p></caption><graphic xmlns:xlink="http://www.w3.org/1999/xlink" xlink:href="ZooKeys-357-067-g005.jpg" position="float" orientation="portrait" xlink:type="simple"/></fig></tp:treatment-sec><tp:treatment-sec sec-type="Comparative notes"><title>Comparative notes.</title><p>This new species is the second member of the genus recorded from the Arabian Peninsula. According to <xref ref-type="bibr" rid="B15">Fernández (2004)</xref>, <italic><tp:taxon-name>Carebara fayrouzae</tp:taxon-name></italic> belongs to <italic><tp:taxon-name>Carebara lignata</tp:taxon-name></italic> species complex with nine antennal segments and unarmed propodeum. It does not resemble any of the American species (Fernández, pers. comm.), or Madagascar species (Azorsa, pers. comm.) and majors are easily distinguished from <italic><tp:taxon-name>Carebara arabica</tp:taxon-name></italic> of the <italic><tp:taxon-name>Carebara concinna</tp:taxon-name></italic> group, by the nine segmented antennae, the absence of cephalic posterolateral teeth and the smooth and shining cephalic dorsum. Superficially, <italic><tp:taxon-name>Carebara fayrouzae</tp:taxon-name></italic> resembles <italic><tp:taxon-name>Carebara afghana</tp:taxon-name></italic> (Pisarski, 1970) from Afghanistan in regard to the smooth and shining habitus and the absence of cephalic posterolateral teeth. <italic><tp:taxon-name>Carebara fayrouzae</tp:taxon-name></italic> can be easily distinguished by the bicoloured major workers, the nine-segmented antennae and the node of postpetiole which is broader than petiolar node in dorsal view. In <italic><tp:taxon-name>Carebara afghana</tp:taxon-name></italic>, major workers are concolorous yellow, antennae ten-segmented and node of postpetiole as broad as petiolar node in dorsal view.</p></tp:treatment-sec><tp:treatment-sec sec-type="Biology"><title>Biology.</title><p>This new species was found nesting in leaf litter under a large almond tree, <italic><tp:taxon-name>Prunus amygdalus</tp:taxon-name></italic> Batsch (<tp:taxon-name>Rosaceae</tp:taxon-name>) in a fenced area of a farm. The soil was composed of two layers, a thin upper clay layer organically enriched where most specimens were found foraging, and a lower thicker layer of loose sand where few specimens were found. Two beetle species were found coexisting with the ants, <italic><tp:taxon-name>Oryzaephilus surinamensis</tp:taxon-name></italic> (<tp:taxon-name>Silvanidae</tp:taxon-name>) and <italic><tp:taxon-name>Cryptophagus acutangulus</tp:taxon-name></italic> (<tp:taxon-name>Cryptophagidae</tp:taxon-name>).</p></tp:treatment-sec><tp:treatment-sec sec-type="Etymology"><title>Etymology.</title><p>This new species is dedicated to Fayrouz Sharaf (the daughter of the senior author).</p></tp:treatment-sec><ref-list><ref id="B15"><mixed-citation xmlns:xlink="http://www.w3.org/1999/xlink" xlink:type="simple"><person-group><name name-style="western"><surname>Fernández</surname><given-names>F</given-names></name></person-group> (<year>2004</year>) <article-title>The American species of the myrmicine ant genus <italic>Carebara</italic> Westwood.</article-title><source>Caldasia</source><volume>26</volume>: <fpage>191</fpage>-<lpage>238</lpage>.</mixed-citation></ref></ref-list></tp:taxon-treatment>
